# Supplementary material for: Association of Health and Psychological Factors with Academic Achievement and Non-Verbal Intelligence in University Students with Low Academic Performance: The Influence of Sex
Source: Int J Environ Res Public Health. 2022 Apr 15;19(8):4804. doi: 10.3390/ijerph19084804 (PMC9029569; doi:10.3390/ijerph19084804)
Supplement: Supplementary file 1 [file ijerph-19-04804-s001.zip]

Archive with 1 entries (1 files):
- ijerph-1643256-supplementary.pdf
